# Supplementary material for: Association of Hospital Characteristics and Previous Hospitalization-Related Experiences with Patients’ Perceptions of Hospital Care in China
Source: Int J Environ Res Public Health. 2022 Jun 27;19(13):7856. doi: 10.3390/ijerph19137856 (PMC9265902; doi:10.3390/ijerph19137856)
Supplement: Supplementary file 1 [file ijerph-19-07856-s001.zip]

Archive with 1 entries (1 files):
- ijerph-1677652-supplementary.pdf
